# Supplementary material for: Leaf Aquaporin Expression in Grafted Plants and the Influence of Genotypes and Scion/Rootstock Combinations on Stomatal Behavior in Grapevines Under Water Deficit
Source: Plants (Basel). 2024 Dec 6;13(23):3427. doi: 10.3390/plants13233427 (PMC11644422; doi:10.3390/plants13233427)
Supplement: Supplementary file 1 [file plants-13-03427-s001.zip]

Archive with 1 entries (1 files):
- plants-3302925-supplementary.pdf
